# Supplementary material for: Genomic properties of a Bartonella quintana strain from Japanese macaque (Macaca fuscata) revealed by genome comparison with human and rhesus macaque strains
Source: Sci Rep. 2024 May 13;14:10941. doi: 10.1038/s41598-024-61782-0 (PMC11091102; doi:10.1038/s41598-024-61782-0)
Supplement: Supplementary file 4 — Supplementary Information 4. [file 41598_2024_61782_MOESM4_ESM.xlsx]

## Sheet: Supplementary Table S3
Supplementary Table S3. Locus tag numbers of core genome genes in B. quintana strains MF1-1, RM-11, and Toulouse.
strain MF1-1	strain RM-11	strain Toulouse
MF1_RS00005	RM11_RS00005	BQ_RS00005
MF1_RS00010	RM11_RS00010	BQ_RS00010
MF1_RS00015	RM11_RS00015	BQ_RS00015
MF1_RS00020	RM11_RS00020	BQ_RS00020
MF1_RS00025	RM11_RS00025	BQ_RS00025
MF1_RS00030	RM11_RS00030	BQ_RS00030
MF1_RS00035	RM11_RS00035	BQ_RS00035
MF1_RS00040	RM11_RS00040	BQ_RS00040
MF1_RS00045	RM11_RS00050	BQ_RS00045
MF1_RS00050	RM11_RS00055	BQ_RS00050
MF1_RS00060	RM11_RS00065	BQ_RS00060
MF1_RS00065	RM11_RS00070	BQ_RS00065
MF1_RS00070	RM11_RS00075	BQ_RS00070
MF1_RS00075	RM11_RS00080	BQ_RS00075
MF1_RS00080	RM11_RS00085	BQ_RS00080
MF1_RS00085	RM11_RS00090	BQ_RS00085
MF1_RS00090	RM11_RS00095	BQ_RS00090
MF1_RS00095	RM11_RS00100	BQ_RS00095
MF1_RS00110	RM11_RS00115	BQ_RS00110
MF1_RS00115	RM11_RS00120	BQ_RS00115
MF1_RS00120	RM11_RS00125	BQ_RS00120
MF1_RS00125	RM11_RS00130	BQ_RS00125
MF1_RS00130	RM11_RS00135	BQ_RS00130
MF1_RS00135	RM11_RS00140	BQ_RS00140
MF1_RS00140	RM11_RS00145	BQ_RS00145
MF1_RS00145	RM11_RS00150	BQ_RS00150
MF1_RS00150	RM11_RS00160	BQ_RS00155
MF1_RS00155	RM11_RS00165	BQ_RS00160
MF1_RS00160	RM11_RS00170	BQ_RS00165
MF1_RS00165	RM11_RS00180	BQ_RS00175
MF1_RS00170	RM11_RS00185	BQ_RS00180
MF1_RS00175	RM11_RS00190	BQ_RS00185
MF1_RS00180	RM11_RS00195	BQ_RS00190
MF1_RS00185	RM11_RS00200	BQ_RS00200
MF1_RS00200	RM11_RS00215	BQ_RS00215
MF1_RS00205	RM11_RS00220	BQ_RS00220
MF1_RS00210	RM11_RS00225	BQ_RS00225
MF1_RS00215	RM11_RS00230	BQ_RS00230
MF1_RS00220	RM11_RS00235	BQ_RS00235
MF1_RS00225	RM11_RS00240	BQ_RS00240
MF1_RS00230	RM11_RS00245	BQ_RS00245
MF1_RS00235	RM11_RS00250	BQ_RS00250
MF1_RS00240	RM11_RS00255	BQ_RS00255
MF1_RS00245	RM11_RS00260	BQ_RS00260
MF1_RS00250	RM11_RS00265	BQ_RS00265
MF1_RS00255	RM11_RS00270	BQ_RS00270
MF1_RS00260	RM11_RS00275	BQ_RS00275
MF1_RS00265	RM11_RS00280	BQ_RS00280
MF1_RS00270	RM11_RS00285	BQ_RS00285
MF1_RS00275	RM11_RS00290	BQ_RS00290
MF1_RS00280	RM11_RS00295	BQ_RS00295
MF1_RS00290	RM11_RS00305	BQ_RS00305
MF1_RS00295	RM11_RS00310	BQ_RS00310
MF1_RS00300	RM11_RS00315	BQ_RS00315
MF1_RS00305	RM11_RS00320	BQ_RS00320
MF1_RS00310	RM11_RS00325	BQ_RS00325
MF1_RS00315	RM11_RS00330	BQ_RS00330
MF1_RS00320	RM11_RS00335	BQ_RS00335
MF1_RS00325	RM11_RS00340	BQ_RS00340
MF1_RS00330	RM11_RS00345	BQ_RS00345
MF1_RS00335	RM11_RS00350	BQ_RS00350
MF1_RS00340	RM11_RS00355	BQ_RS00355
MF1_RS00345	RM11_RS00360	BQ_RS00360
MF1_RS00350	RM11_RS00365	BQ_RS00370
MF1_RS00355	RM11_RS00370	BQ_RS00375
MF1_RS00360	RM11_RS00375	BQ_RS00380
MF1_RS00365	RM11_RS00380	BQ_RS00385
MF1_RS00370	RM11_RS00385	BQ_RS00390
MF1_RS00375	RM11_RS00390	BQ_RS00395
MF1_RS00380	RM11_RS00395	BQ_RS00400
MF1_RS00385	RM11_RS00400	BQ_RS00405
MF1_RS00390	RM11_RS00405	BQ_RS00410
MF1_RS00395	RM11_RS00410	BQ_RS00415
MF1_RS00400	RM11_RS00415	BQ_RS00420
MF1_RS00410	RM11_RS00425	BQ_RS00430
MF1_RS00415	RM11_RS00430	BQ_RS00435
MF1_RS00420	RM11_RS00435	BQ_RS00440
MF1_RS00425	RM11_RS00440	BQ_RS00445
MF1_RS00430	RM11_RS00445	BQ_RS00450
MF1_RS00435	RM11_RS00450	BQ_RS00455
MF1_RS00450	RM11_RS00460	BQ_RS00475
MF1_RS00455	RM11_RS00465	BQ_RS00480
MF1_RS00460	RM11_RS00470	BQ_RS00485
MF1_RS00465	RM11_RS00475	BQ_RS00490
MF1_RS00470	RM11_RS00480	BQ_RS00495
MF1_RS00480	RM11_RS00490	BQ_RS00505
MF1_RS00490	RM11_RS00500	BQ_RS00515
MF1_RS00495	RM11_RS00505	BQ_RS00520
MF1_RS00500	RM11_RS00510	BQ_RS00525
MF1_RS00505	RM11_RS00515	BQ_RS00530
MF1_RS00510	RM11_RS00520	BQ_RS00535
MF1_RS00515	RM11_RS00525	BQ_RS00540
MF1_RS00520	RM11_RS00530	BQ_RS00545
MF1_RS00525	RM11_RS00535	BQ_RS00550
MF1_RS00530	RM11_RS00540	BQ_RS00555
MF1_RS00535	RM11_RS00545	BQ_RS00560
MF1_RS00540	RM11_RS00550	BQ_RS00565
MF1_RS00545	RM11_RS00555	BQ_RS00570
MF1_RS00550	RM11_RS00560	BQ_RS00575
MF1_RS00555	RM11_RS00565	BQ_RS00580
MF1_RS00560	RM11_RS00570	BQ_RS00585
MF1_RS00565	RM11_RS00575	BQ_RS00590
MF1_RS00570	RM11_RS00580	BQ_RS00595
MF1_RS00575	RM11_RS00585	BQ_RS00600
MF1_RS00580	RM11_RS00590	BQ_RS00605
MF1_RS00585	RM11_RS00595	BQ_RS00610
MF1_RS00590	RM11_RS00600	BQ_RS00615
MF1_RS00595	RM11_RS00605	BQ_RS00620
MF1_RS00600	RM11_RS00610	BQ_RS00625
MF1_RS00605	RM11_RS00615	BQ_RS00630
MF1_RS00620	RM11_RS00630	BQ_RS00645
MF1_RS00625	RM11_RS00635	BQ_RS00650
MF1_RS00630	RM11_RS00640	BQ_RS00655
MF1_RS00640	RM11_RS00650	BQ_RS00665
MF1_RS00645	RM11_RS00655	BQ_RS00670
MF1_RS00650	RM11_RS00660	BQ_RS00675
MF1_RS00665	RM11_RS00670	BQ_RS00685
MF1_RS00670	RM11_RS00675	BQ_RS00690
MF1_RS00680	RM11_RS00680	BQ_RS00695
MF1_RS00685	RM11_RS00685	BQ_RS00700
MF1_RS00690	RM11_RS00690	BQ_RS00705
MF1_RS00710	RM11_RS00710	BQ_RS00725
MF1_RS00715	RM11_RS00715	BQ_RS00730
MF1_RS00720	RM11_RS00720	BQ_RS00735
MF1_RS00725	RM11_RS00725	BQ_RS00740
MF1_RS00730	RM11_RS00730	BQ_RS00745
MF1_RS00745	RM11_RS00745	BQ_RS00760
MF1_RS00750	RM11_RS00750	BQ_RS00765
MF1_RS00755	RM11_RS00755	BQ_RS00770
MF1_RS00760	RM11_RS00760	BQ_RS00775
MF1_RS00765	RM11_RS00765	BQ_RS00780
MF1_RS00770	RM11_RS00770	BQ_RS00785
MF1_RS00775	RM11_RS00775	BQ_RS00790
MF1_RS00780	RM11_RS00780	BQ_RS00795
MF1_RS00785	RM11_RS00785	BQ_RS00805
MF1_RS00795	RM11_RS00795	BQ_RS00815
MF1_RS00800	RM11_RS00800	BQ_RS00820
MF1_RS00805	RM11_RS00805	BQ_RS00825
MF1_RS00810	RM11_RS00810	BQ_RS00830
MF1_RS00815	RM11_RS00815	BQ_RS00835
MF1_RS00820	RM11_RS00820	BQ_RS00840
MF1_RS00825	RM11_RS00825	BQ_RS00845
MF1_RS00830	RM11_RS00830	BQ_RS00850
MF1_RS00835	RM11_RS00835	BQ_RS00855
MF1_RS00840	RM11_RS00840	BQ_RS00860
MF1_RS00845	RM11_RS00845	BQ_RS00865
MF1_RS00850	RM11_RS00850	BQ_RS00870
MF1_RS00855	RM11_RS00855	BQ_RS00875
MF1_RS00860	RM11_RS00860	BQ_RS00880
MF1_RS00865	RM11_RS00865	BQ_RS00885
MF1_RS00870	RM11_RS00870	BQ_RS00890
MF1_RS00875	RM11_RS00875	BQ_RS00895
MF1_RS00880	RM11_RS00880	BQ_RS00900
MF1_RS00885	RM11_RS00885	BQ_RS00905
MF1_RS00890	RM11_RS00890	BQ_RS00910
MF1_RS00895	RM11_RS00895	BQ_RS00915
MF1_RS00900	RM11_RS00900	BQ_RS00920
MF1_RS00905	RM11_RS00905	BQ_RS00925
MF1_RS00910	RM11_RS00910	BQ_RS00930
MF1_RS00915	RM11_RS00915	BQ_RS00935
MF1_RS00920	RM11_RS00920	BQ_RS00940
MF1_RS00925	RM11_RS00925	BQ_RS00945
MF1_RS00930	RM11_RS00930	BQ_RS00950
MF1_RS00935	RM11_RS00935	BQ_RS00955
MF1_RS00940	RM11_RS00940	BQ_RS00960
MF1_RS00945	RM11_RS00945	BQ_RS00965
MF1_RS00950	RM11_RS00950	BQ_RS00970
MF1_RS00955	RM11_RS00955	BQ_RS00975
MF1_RS00960	RM11_RS00960	BQ_RS00980
MF1_RS00965	RM11_RS00965	BQ_RS00985
MF1_RS00970	RM11_RS00970	BQ_RS00990
MF1_RS00975	RM11_RS00975	BQ_RS00995
MF1_RS00980	RM11_RS00980	BQ_RS01000
MF1_RS00985	RM11_RS00985	BQ_RS01010
MF1_RS00995	RM11_RS00990	BQ_RS01015
MF1_RS01000	RM11_RS00995	BQ_RS01020
MF1_RS01005	RM11_RS01000	BQ_RS01025
MF1_RS01010	RM11_RS01005	BQ_RS01030
MF1_RS01015	RM11_RS01010	BQ_RS01035
MF1_RS01020	RM11_RS01015	BQ_RS01040
MF1_RS01025	RM11_RS01020	BQ_RS01045
MF1_RS01030	RM11_RS01025	BQ_RS01050
MF1_RS01035	RM11_RS01030	BQ_RS01055
MF1_RS01040	RM11_RS01035	BQ_RS01060
MF1_RS01045	RM11_RS01040	BQ_RS01065
MF1_RS01050	RM11_RS01045	BQ_RS01070
MF1_RS01055	RM11_RS01050	BQ_RS01075
MF1_RS01060	RM11_RS01055	BQ_RS01080
MF1_RS01065	RM11_RS01060	BQ_RS01085
MF1_RS01070	RM11_RS01065	BQ_RS01090
MF1_RS01080	RM11_RS01075	BQ_RS01095
MF1_RS01085	RM11_RS01080	BQ_RS01100
MF1_RS01090	RM11_RS01085	BQ_RS01105
MF1_RS01100	RM11_RS01090	BQ_RS01110
MF1_RS01110	RM11_RS01100	BQ_RS01120
MF1_RS01115	RM11_RS01105	BQ_RS01125
MF1_RS01130	RM11_RS01125	BQ_RS01145
MF1_RS01135	RM11_RS01130	BQ_RS01150
MF1_RS01140	RM11_RS01135	BQ_RS01155
MF1_RS01150	RM11_RS01145	BQ_RS01165
MF1_RS01155	RM11_RS01150	BQ_RS01170
MF1_RS01160	RM11_RS01155	BQ_RS01175
MF1_RS01165	RM11_RS01160	BQ_RS01180
MF1_RS01170	RM11_RS01165	BQ_RS01185
MF1_RS01175	RM11_RS01170	BQ_RS01190
MF1_RS01180	RM11_RS01175	BQ_RS01195
MF1_RS01185	RM11_RS01180	BQ_RS01200
MF1_RS01190	RM11_RS01185	BQ_RS01210
MF1_RS01195	RM11_RS01190	BQ_RS01215
MF1_RS01200	RM11_RS01195	BQ_RS01220
MF1_RS01205	RM11_RS01200	BQ_RS01225
MF1_RS01210	RM11_RS01205	BQ_RS01230
MF1_RS01215	RM11_RS01210	BQ_RS01235
MF1_RS01220	RM11_RS01215	BQ_RS01240
MF1_RS01225	RM11_RS01220	BQ_RS01245
MF1_RS01230	RM11_RS01225	BQ_RS01250
MF1_RS01235	RM11_RS01235	BQ_RS01255
MF1_RS01240	RM11_RS01245	BQ_RS01260
MF1_RS01245	RM11_RS01250	BQ_RS01265
MF1_RS01250	RM11_RS01255	BQ_RS01270
MF1_RS01255	RM11_RS01260	BQ_RS01275
MF1_RS01260	RM11_RS01265	BQ_RS01280
MF1_RS01265	RM11_RS01270	BQ_RS01285
MF1_RS01270	RM11_RS01275	BQ_RS01290
MF1_RS01275	RM11_RS01285	BQ_RS01295
MF1_RS01280	RM11_RS01290	BQ_RS01300
MF1_RS01285	RM11_RS01300	BQ_RS01305
MF1_RS01290	RM11_RS01305	BQ_RS01310
MF1_RS01310	RM11_RS06870	BQ_RS06865
MF1_RS01315	RM11_RS01335	BQ_RS01340
MF1_RS01320	RM11_RS01340	BQ_RS01345
MF1_RS01325	RM11_RS01345	BQ_RS01350
MF1_RS01330	RM11_RS01350	BQ_RS01355
MF1_RS01335	RM11_RS06795	BQ_RS01365
MF1_RS01340	RM11_RS01370	BQ_RS01375
MF1_RS01350	RM11_RS01380	BQ_RS01385
MF1_RS01355	RM11_RS01385	BQ_RS01390
MF1_RS01360	RM11_RS01390	BQ_RS01395
MF1_RS01365	RM11_RS01395	BQ_RS01400
MF1_RS01370	RM11_RS01400	BQ_RS01405
MF1_RS01375	RM11_RS01405	BQ_RS01410
MF1_RS01380	RM11_RS01410	BQ_RS01415
MF1_RS01385	RM11_RS01415	BQ_RS01420
MF1_RS01390	RM11_RS01420	BQ_RS01425
MF1_RS01395	RM11_RS01425	BQ_RS01430
MF1_RS01400	RM11_RS01430	BQ_RS01435
MF1_RS01410	RM11_RS01440	BQ_RS01445
MF1_RS01415	RM11_RS01445	BQ_RS01450
MF1_RS01420	RM11_RS01450	BQ_RS01455
MF1_RS01425	RM11_RS01455	BQ_RS01460
MF1_RS01435	RM11_RS01480	BQ_RS01470
MF1_RS01440	RM11_RS01485	BQ_RS01475
MF1_RS01445	RM11_RS01490	BQ_RS01480
MF1_RS01450	RM11_RS01495	BQ_RS01485
MF1_RS01455	RM11_RS01505	BQ_RS01495
MF1_RS01460	RM11_RS01510	BQ_RS01500
MF1_RS01465	RM11_RS01515	BQ_RS01505
MF1_RS01470	RM11_RS01520	BQ_RS01510
MF1_RS01475	RM11_RS01525	BQ_RS01515
MF1_RS01480	RM11_RS01530	BQ_RS01520
MF1_RS01485	RM11_RS01535	BQ_RS01530
MF1_RS01490	RM11_RS01540	BQ_RS01535
MF1_RS01495	RM11_RS01545	BQ_RS01540
MF1_RS01500	RM11_RS01550	BQ_RS01545
MF1_RS01505	RM11_RS01555	BQ_RS01550
MF1_RS01510	RM11_RS01560	BQ_RS01555
MF1_RS01515	RM11_RS01565	BQ_RS01560
MF1_RS01520	RM11_RS01570	BQ_RS01565
MF1_RS01525	RM11_RS01575	BQ_RS01570
MF1_RS01530	RM11_RS01580	BQ_RS01575
MF1_RS01535	RM11_RS01585	BQ_RS01580
MF1_RS01540	RM11_RS01590	BQ_RS01585
MF1_RS01545	RM11_RS01595	BQ_RS01590
MF1_RS01550	RM11_RS01600	BQ_RS01595
MF1_RS01555	RM11_RS01605	BQ_RS01600
MF1_RS01560	RM11_RS01610	BQ_RS01605
MF1_RS01565	RM11_RS01615	BQ_RS01610
MF1_RS01590	RM11_RS01640	BQ_RS01620
MF1_RS01595	RM11_RS01650	BQ_RS01625
MF1_RS01600	RM11_RS01655	BQ_RS01630
MF1_RS01605	RM11_RS01670	BQ_RS01640
MF1_RS01610	RM11_RS01675	BQ_RS01645
MF1_RS01620	RM11_RS01695	BQ_RS01665
MF1_RS01625	RM11_RS01700	BQ_RS01675
MF1_RS01630	RM11_RS01705	BQ_RS01680
MF1_RS01635	RM11_RS01710	BQ_RS01685
MF1_RS01640	RM11_RS01715	BQ_RS01690
MF1_RS01650	RM11_RS01725	BQ_RS01695
MF1_RS01655	RM11_RS01730	BQ_RS01700
MF1_RS01660	RM11_RS01735	BQ_RS01705
MF1_RS01665	RM11_RS01740	BQ_RS01710
MF1_RS01670	RM11_RS01745	BQ_RS01715
MF1_RS01675	RM11_RS04640	BQ_RS04610
MF1_RS01680	RM11_RS04635	BQ_RS04605
MF1_RS01685	RM11_RS04630	BQ_RS04600
MF1_RS01690	RM11_RS04625	BQ_RS04595
MF1_RS01695	RM11_RS04620	BQ_RS04590
MF1_RS01700	RM11_RS04615	BQ_RS04585
MF1_RS01705	RM11_RS04610	BQ_RS04580
MF1_RS01710	RM11_RS04605	BQ_RS04575
MF1_RS01715	RM11_RS04600	BQ_RS04570
MF1_RS01720	RM11_RS04595	BQ_RS04565
MF1_RS01725	RM11_RS04590	BQ_RS04560
MF1_RS01730	RM11_RS04585	BQ_RS04555
MF1_RS01735	RM11_RS04580	BQ_RS04550
MF1_RS01740	RM11_RS04575	BQ_RS04545
MF1_RS01750	RM11_RS04565	BQ_RS04535
MF1_RS01755	RM11_RS04560	BQ_RS04530
MF1_RS01760	RM11_RS04555	BQ_RS04520
MF1_RS01780	RM11_RS07060	BQ_RS07020
MF1_RS01785	RM11_RS04535	BQ_RS04500
MF1_RS01790	RM11_RS04525	BQ_RS04495
MF1_RS01800	RM11_RS04510	BQ_RS04480
MF1_RS01805	RM11_RS04505	BQ_RS04475
MF1_RS01810	RM11_RS04500	BQ_RS04470
MF1_RS01815	RM11_RS04495	BQ_RS04465
MF1_RS01820	RM11_RS04490	BQ_RS04460
MF1_RS01830	RM11_RS04480	BQ_RS04450
MF1_RS01835	RM11_RS04470	BQ_RS04440
MF1_RS01845	RM11_RS04465	BQ_RS04435
MF1_RS01850	RM11_RS04460	BQ_RS04430
MF1_RS01855	RM11_RS04455	BQ_RS04425
MF1_RS01860	RM11_RS04450	BQ_RS04420
MF1_RS01865	RM11_RS04445	BQ_RS04415
MF1_RS01870	RM11_RS04440	BQ_RS04410
MF1_RS01875	RM11_RS04435	BQ_RS04405
MF1_RS01880	RM11_RS04430	BQ_RS04400
MF1_RS01885	RM11_RS04425	BQ_RS04395
MF1_RS01890	RM11_RS04420	BQ_RS04390
MF1_RS01895	RM11_RS04415	BQ_RS04385
MF1_RS01900	RM11_RS04410	BQ_RS04380
MF1_RS01905	RM11_RS04405	BQ_RS04375
MF1_RS01910	RM11_RS04400	BQ_RS04370
MF1_RS01915	RM11_RS04395	BQ_RS04365
MF1_RS01920	RM11_RS04390	BQ_RS04360
MF1_RS01925	RM11_RS04385	BQ_RS04355
MF1_RS01930	RM11_RS04380	BQ_RS04350
MF1_RS01935	RM11_RS04375	BQ_RS04345
MF1_RS01940	RM11_RS04370	BQ_RS04340
MF1_RS01945	RM11_RS04365	BQ_RS04335
MF1_RS01950	RM11_RS04360	BQ_RS04330
MF1_RS01955	RM11_RS04355	BQ_RS04325
MF1_RS01965	RM11_RS07040	BQ_RS07005
MF1_RS01970	RM11_RS04340	BQ_RS04310
MF1_RS01980	RM11_RS04335	BQ_RS04305
MF1_RS01990	RM11_RS04325	BQ_RS04295
MF1_RS01995	RM11_RS04320	BQ_RS04290
MF1_RS02000	RM11_RS04315	BQ_RS04285
MF1_RS02005	RM11_RS04310	BQ_RS04280
MF1_RS02010	RM11_RS04305	BQ_RS04275
MF1_RS02015	RM11_RS04300	BQ_RS04270
MF1_RS02020	RM11_RS04295	BQ_RS04265
MF1_RS02030	RM11_RS04285	BQ_RS04255
MF1_RS02035	RM11_RS04280	BQ_RS04250
MF1_RS02040	RM11_RS04275	BQ_RS04240
MF1_RS02045	RM11_RS04270	BQ_RS04235
MF1_RS02050	RM11_RS07030	BQ_RS06820
MF1_RS02060	RM11_RS04260	BQ_RS04215
MF1_RS02065	RM11_RS04250	BQ_RS04210
MF1_RS02070	RM11_RS04245	BQ_RS04205
MF1_RS02075	RM11_RS04240	BQ_RS04200
MF1_RS02080	RM11_RS04235	BQ_RS04195
MF1_RS02085	RM11_RS04230	BQ_RS04190
MF1_RS02090	RM11_RS04225	BQ_RS04185
MF1_RS02095	RM11_RS04220	BQ_RS04180
MF1_RS02120	RM11_RS04195	BQ_RS04155
MF1_RS02125	RM11_RS04190	BQ_RS04150
MF1_RS02130	RM11_RS04185	BQ_RS04145
MF1_RS02135	RM11_RS04180	BQ_RS04140
MF1_RS02140	RM11_RS04175	BQ_RS04130
MF1_RS02145	RM11_RS04170	BQ_RS04125
MF1_RS02150	RM11_RS04165	BQ_RS04120
MF1_RS02155	RM11_RS04160	BQ_RS04115
MF1_RS02160	RM11_RS04155	BQ_RS04110
MF1_RS02165	RM11_RS04150	BQ_RS04105
MF1_RS02170	RM11_RS04145	BQ_RS04100
MF1_RS02175	RM11_RS04140	BQ_RS04095
MF1_RS02180	RM11_RS03610	BQ_RS04090
MF1_RS02185	RM11_RS04130	BQ_RS04085
MF1_RS02190	RM11_RS04125	BQ_RS04080
MF1_RS02195	RM11_RS04120	BQ_RS04075
MF1_RS02200	RM11_RS04115	BQ_RS04070
MF1_RS02205	RM11_RS04110	BQ_RS04065
MF1_RS02210	RM11_RS04105	BQ_RS04060
MF1_RS02215	RM11_RS04100	BQ_RS04055
MF1_RS02220	RM11_RS04095	BQ_RS04050
MF1_RS02225	RM11_RS04090	BQ_RS04045
MF1_RS02230	RM11_RS04085	BQ_RS04040
MF1_RS02235	RM11_RS04080	BQ_RS04035
MF1_RS02240	RM11_RS04075	BQ_RS04030
MF1_RS02245	RM11_RS04070	BQ_RS04025
MF1_RS02250	RM11_RS04065	BQ_RS04020
MF1_RS02255	RM11_RS04060	BQ_RS04015
MF1_RS02260	RM11_RS04055	BQ_RS04010
MF1_RS02265	RM11_RS04050	BQ_RS04005
MF1_RS02270	RM11_RS04045	BQ_RS04000
MF1_RS02275	RM11_RS04040	BQ_RS03995
MF1_RS02280	RM11_RS04035	BQ_RS03990
MF1_RS02285	RM11_RS04030	BQ_RS03985
MF1_RS02290	RM11_RS04025	BQ_RS03980
MF1_RS02295	RM11_RS04020	BQ_RS03975
MF1_RS02300	RM11_RS04015	BQ_RS03970
MF1_RS02305	RM11_RS04010	BQ_RS03965
MF1_RS02310	RM11_RS04005	BQ_RS03960
MF1_RS02315	RM11_RS04000	BQ_RS03955
MF1_RS02320	RM11_RS03995	BQ_RS03950
MF1_RS02325	RM11_RS03990	BQ_RS03945
MF1_RS02330	RM11_RS03985	BQ_RS03940
MF1_RS02335	RM11_RS03980	BQ_RS03935
MF1_RS02340	RM11_RS03975	BQ_RS03930
MF1_RS02345	RM11_RS03970	BQ_RS03925
MF1_RS02350	RM11_RS03965	BQ_RS03920
MF1_RS02355	RM11_RS03960	BQ_RS03915
MF1_RS02360	RM11_RS03955	BQ_RS03910
MF1_RS02365	RM11_RS03950	BQ_RS03905
MF1_RS02370	RM11_RS03945	BQ_RS03900
MF1_RS02375	RM11_RS03940	BQ_RS03895
MF1_RS02380	RM11_RS03935	BQ_RS03890
MF1_RS02385	RM11_RS03930	BQ_RS03885
MF1_RS02390	RM11_RS03925	BQ_RS03880
MF1_RS02395	RM11_RS03920	BQ_RS03875
MF1_RS02410	RM11_RS03900	BQ_RS03855
MF1_RS02415	RM11_RS03895	BQ_RS03850
MF1_RS02430	RM11_RS03875	BQ_RS03830
MF1_RS02435	RM11_RS03870	BQ_RS03825
MF1_RS02440	RM11_RS03865	BQ_RS03820
MF1_RS02450	RM11_RS03855	BQ_RS03810
MF1_RS02455	RM11_RS03850	BQ_RS03805
MF1_RS02460	RM11_RS03845	BQ_RS03800
MF1_RS02465	RM11_RS03840	BQ_RS03795
MF1_RS02470	RM11_RS03835	BQ_RS03790
MF1_RS02475	RM11_RS03830	BQ_RS03785
MF1_RS02480	RM11_RS03825	BQ_RS03780
MF1_RS02485	RM11_RS03820	BQ_RS03775
MF1_RS02490	RM11_RS03815	BQ_RS03770
MF1_RS02495	RM11_RS03810	BQ_RS03765
MF1_RS02500	RM11_RS03805	BQ_RS03760
MF1_RS02505	RM11_RS03800	BQ_RS03755
MF1_RS02510	RM11_RS03795	BQ_RS03750
MF1_RS02515	RM11_RS03790	BQ_RS03745
MF1_RS02520	RM11_RS03785	BQ_RS03740
MF1_RS02525	RM11_RS03780	BQ_RS03735
MF1_RS02530	RM11_RS03775	BQ_RS03730
MF1_RS02535	RM11_RS03770	BQ_RS03725
MF1_RS02540	RM11_RS03765	BQ_RS03720
MF1_RS02545	RM11_RS03760	BQ_RS03715
MF1_RS02550	RM11_RS03755	BQ_RS03710
MF1_RS02555	RM11_RS03750	BQ_RS03705
MF1_RS02560	RM11_RS03745	BQ_RS03700
MF1_RS02565	RM11_RS03740	BQ_RS03695
MF1_RS02570	RM11_RS03735	BQ_RS03690
MF1_RS02580	RM11_RS03725	BQ_RS03680
MF1_RS02585	RM11_RS03720	BQ_RS03675
MF1_RS02590	RM11_RS03715	BQ_RS03670
MF1_RS02595	RM11_RS03710	BQ_RS03665
MF1_RS02600	RM11_RS03705	BQ_RS03660
MF1_RS02605	RM11_RS03700	BQ_RS03655
MF1_RS02610	RM11_RS03695	BQ_RS03650
MF1_RS02615	RM11_RS03690	BQ_RS03645
MF1_RS02625	RM11_RS03680	BQ_RS03630
MF1_RS02655	RM11_RS03650	BQ_RS03615
MF1_RS02660	RM11_RS03645	BQ_RS03610
MF1_RS02665	RM11_RS03640	BQ_RS03605
MF1_RS02675	RM11_RS03630	BQ_RS03595
MF1_RS02680	RM11_RS03625	BQ_RS03590
MF1_RS02710	RM11_RS03600	BQ_RS03565
MF1_RS02715	RM11_RS03595	BQ_RS03560
MF1_RS02720	RM11_RS03590	BQ_RS03555
MF1_RS02725	RM11_RS03585	BQ_RS03550
MF1_RS02730	RM11_RS03580	BQ_RS03545
MF1_RS02735	RM11_RS03575	BQ_RS03540
MF1_RS02740	RM11_RS03570	BQ_RS03535
MF1_RS02745	RM11_RS03565	BQ_RS03530
MF1_RS02755	RM11_RS03560	BQ_RS03525
MF1_RS02760	RM11_RS03555	BQ_RS03520
MF1_RS02765	RM11_RS03550	BQ_RS03515
MF1_RS02770	RM11_RS03545	BQ_RS03510
MF1_RS02775	RM11_RS03540	BQ_RS03505
MF1_RS02780	RM11_RS03535	BQ_RS03500
MF1_RS02785	RM11_RS03530	BQ_RS03495
MF1_RS02790	RM11_RS03525	BQ_RS03490
MF1_RS02795	RM11_RS03520	BQ_RS03485
MF1_RS02800	RM11_RS03515	BQ_RS03480
MF1_RS02805	RM11_RS03510	BQ_RS03475
MF1_RS02810	RM11_RS03505	BQ_RS03470
MF1_RS02815	RM11_RS03500	BQ_RS03465
MF1_RS02820	RM11_RS03495	BQ_RS03460
MF1_RS02825	RM11_RS03490	BQ_RS03455
MF1_RS02830	RM11_RS03485	BQ_RS03450
MF1_RS02835	RM11_RS03480	BQ_RS03445
MF1_RS02840	RM11_RS03475	BQ_RS03440
MF1_RS02845	RM11_RS03470	BQ_RS03435
MF1_RS02850	RM11_RS03465	BQ_RS03430
MF1_RS02855	RM11_RS03460	BQ_RS03425
MF1_RS02860	RM11_RS03455	BQ_RS03420
MF1_RS02865	RM11_RS03450	BQ_RS03415
MF1_RS02870	RM11_RS03445	BQ_RS03410
MF1_RS02875	RM11_RS03440	BQ_RS03405
MF1_RS02880	RM11_RS03435	BQ_RS03400
MF1_RS02885	RM11_RS03430	BQ_RS03395
MF1_RS02890	RM11_RS03425	BQ_RS03390
MF1_RS02895	RM11_RS03420	BQ_RS03385
MF1_RS02900	RM11_RS03415	BQ_RS03380
MF1_RS02905	RM11_RS03410	BQ_RS03375
MF1_RS02910	RM11_RS03405	BQ_RS03370
MF1_RS02915	RM11_RS03400	BQ_RS03365
MF1_RS02920	RM11_RS03395	BQ_RS03360
MF1_RS02925	RM11_RS03390	BQ_RS03355
MF1_RS02930	RM11_RS03385	BQ_RS03350
MF1_RS02940	RM11_RS03375	BQ_RS03340
MF1_RS02945	RM11_RS03370	BQ_RS03335
MF1_RS02950	RM11_RS03365	BQ_RS03330
MF1_RS02955	RM11_RS03355	BQ_RS03315
MF1_RS02960	RM11_RS03345	BQ_RS03310
MF1_RS02965	RM11_RS03340	BQ_RS03305
MF1_RS02970	RM11_RS03335	BQ_RS03300
MF1_RS02975	RM11_RS03330	BQ_RS03295
MF1_RS02980	RM11_RS03325	BQ_RS03290
MF1_RS02985	RM11_RS03320	BQ_RS03285
MF1_RS02990	RM11_RS03315	BQ_RS03280
MF1_RS02995	RM11_RS03310	BQ_RS03275
MF1_RS03030	RM11_RS03290	BQ_RS03255
MF1_RS03035	RM11_RS03285	BQ_RS03250
MF1_RS03050	RM11_RS03270	BQ_RS03240
MF1_RS03070	RM11_RS03255	BQ_RS03225
MF1_RS03075	RM11_RS03250	BQ_RS03220
MF1_RS03080	RM11_RS03245	BQ_RS03215
MF1_RS03085	RM11_RS03240	BQ_RS03210
MF1_RS03095	RM11_RS06965	BQ_RS06950
MF1_RS03100	RM11_RS03230	BQ_RS03200
MF1_RS03105	RM11_RS03225	BQ_RS03195
MF1_RS03110	RM11_RS03220	BQ_RS03190
MF1_RS03115	RM11_RS03215	BQ_RS03185
MF1_RS03120	RM11_RS03210	BQ_RS03180
MF1_RS03125	RM11_RS03205	BQ_RS03175
MF1_RS03130	RM11_RS03200	BQ_RS03170
MF1_RS03135	RM11_RS03195	BQ_RS03165
MF1_RS03140	RM11_RS03190	BQ_RS03160
MF1_RS03145	RM11_RS03185	BQ_RS03155
MF1_RS03150	RM11_RS03180	BQ_RS03150
MF1_RS03155	RM11_RS03175	BQ_RS03145
MF1_RS03160	RM11_RS03170	BQ_RS03140
MF1_RS03165	RM11_RS03165	BQ_RS03135
MF1_RS03170	RM11_RS03160	BQ_RS03130
MF1_RS03175	RM11_RS03155	BQ_RS03125
MF1_RS03180	RM11_RS03150	BQ_RS03120
MF1_RS03185	RM11_RS03145	BQ_RS03115
MF1_RS03190	RM11_RS03140	BQ_RS03110
MF1_RS03195	RM11_RS03135	BQ_RS03105
MF1_RS03200	RM11_RS03130	BQ_RS03100
MF1_RS03205	RM11_RS03125	BQ_RS03095
MF1_RS03210	RM11_RS03120	BQ_RS03090
MF1_RS03225	RM11_RS03105	BQ_RS03075
MF1_RS03235	RM11_RS03095	BQ_RS03065
MF1_RS03240	RM11_RS03090	BQ_RS03060
MF1_RS03245	RM11_RS03085	BQ_RS03055
MF1_RS03250	RM11_RS03080	BQ_RS03050
MF1_RS03255	RM11_RS03075	BQ_RS03045
MF1_RS03260	RM11_RS03070	BQ_RS03040
MF1_RS03265	RM11_RS03065	BQ_RS03035
MF1_RS03275	RM11_RS03060	BQ_RS03025
MF1_RS03280	RM11_RS03055	BQ_RS03020
MF1_RS03285	RM11_RS03050	BQ_RS03015
MF1_RS03290	RM11_RS03045	BQ_RS03010
MF1_RS03295	RM11_RS03040	BQ_RS03005
MF1_RS03300	RM11_RS03035	BQ_RS03000
MF1_RS03305	RM11_RS03030	BQ_RS02995
MF1_RS03310	RM11_RS03025	BQ_RS02990
MF1_RS03315	RM11_RS03020	BQ_RS02985
MF1_RS03320	RM11_RS03015	BQ_RS02980
MF1_RS03325	RM11_RS03010	BQ_RS02975
MF1_RS03330	RM11_RS03005	BQ_RS02970
MF1_RS03335	RM11_RS03000	BQ_RS02965
MF1_RS03340	RM11_RS02995	BQ_RS02960
MF1_RS03345	RM11_RS02990	BQ_RS02955
MF1_RS03350	RM11_RS02985	BQ_RS02950
MF1_RS03355	RM11_RS02980	BQ_RS02945
MF1_RS03360	RM11_RS02975	BQ_RS02940
MF1_RS03370	RM11_RS02965	BQ_RS02930
MF1_RS03375	RM11_RS02960	BQ_RS02925
MF1_RS03380	RM11_RS02955	BQ_RS02920
MF1_RS03385	RM11_RS02950	BQ_RS02915
MF1_RS03390	RM11_RS02945	BQ_RS02910
MF1_RS03395	RM11_RS02940	BQ_RS02905
MF1_RS03400	RM11_RS02935	BQ_RS02900
MF1_RS03405	RM11_RS02930	BQ_RS02895
MF1_RS03410	RM11_RS02925	BQ_RS02890
MF1_RS03415	RM11_RS02920	BQ_RS02885
MF1_RS03420	RM11_RS02915	BQ_RS02880
MF1_RS03425	RM11_RS02910	BQ_RS02875
MF1_RS03430	RM11_RS02905	BQ_RS02870
MF1_RS03435	RM11_RS02900	BQ_RS02865
MF1_RS03440	RM11_RS02895	BQ_RS02860
MF1_RS03445	RM11_RS02890	BQ_RS02855
MF1_RS03450	RM11_RS02885	BQ_RS02850
MF1_RS03455	RM11_RS02880	BQ_RS02845
MF1_RS03460	RM11_RS02875	BQ_RS02840
MF1_RS03465	RM11_RS02870	BQ_RS02835
MF1_RS03470	RM11_RS02865	BQ_RS02830
MF1_RS03495	RM11_RS02835	BQ_RS02800
MF1_RS03500	RM11_RS02830	BQ_RS02795
MF1_RS03510	RM11_RS02820	BQ_RS02785
MF1_RS03515	RM11_RS02815	BQ_RS02780
MF1_RS03520	RM11_RS02810	BQ_RS02775
MF1_RS03525	RM11_RS02805	BQ_RS02770
MF1_RS03530	RM11_RS02800	BQ_RS02765
MF1_RS03535	RM11_RS02795	BQ_RS02760
MF1_RS03540	RM11_RS02790	BQ_RS02755
MF1_RS03545	RM11_RS02785	BQ_RS02750
MF1_RS03550	RM11_RS02780	BQ_RS02745
MF1_RS03555	RM11_RS02775	BQ_RS02740
MF1_RS03560	RM11_RS02770	BQ_RS02735
MF1_RS03565	RM11_RS02765	BQ_RS02730
MF1_RS03570	RM11_RS02760	BQ_RS02725
MF1_RS03580	RM11_RS02750	BQ_RS02715
MF1_RS03585	RM11_RS02745	BQ_RS02710
MF1_RS03590	RM11_RS02740	BQ_RS02705
MF1_RS03595	RM11_RS02735	BQ_RS02700
MF1_RS03600	RM11_RS02730	BQ_RS02695
MF1_RS03605	RM11_RS02725	BQ_RS02690
MF1_RS03610	RM11_RS02720	BQ_RS02685
MF1_RS03615	RM11_RS02715	BQ_RS02680
MF1_RS03620	RM11_RS02710	BQ_RS02670
MF1_RS03625	RM11_RS02705	BQ_RS02665
MF1_RS03630	RM11_RS02700	BQ_RS02660
MF1_RS03635	RM11_RS02695	BQ_RS02655
MF1_RS03640	RM11_RS02690	BQ_RS02650
MF1_RS03645	RM11_RS02685	BQ_RS02645
MF1_RS03655	RM11_RS02675	BQ_RS02635
MF1_RS03665	RM11_RS02665	BQ_RS02625
MF1_RS03670	RM11_RS02660	BQ_RS02620
MF1_RS03675	RM11_RS02655	BQ_RS02615
MF1_RS03700	RM11_RS02640	BQ_RS02600
MF1_RS03710	RM11_RS02625	BQ_RS02590
MF1_RS03740	RM11_RS02600	BQ_RS02570
MF1_RS03745	RM11_RS02595	BQ_RS02565
MF1_RS03750	RM11_RS02590	BQ_RS02560
MF1_RS03755	RM11_RS02585	BQ_RS02555
MF1_RS03765	RM11_RS02575	BQ_RS02545
MF1_RS03770	RM11_RS02570	BQ_RS02540
MF1_RS03775	RM11_RS02565	BQ_RS02535
MF1_RS03780	RM11_RS02560	BQ_RS02530
MF1_RS03785	RM11_RS02555	BQ_RS02525
MF1_RS03790	RM11_RS02550	BQ_RS02520
MF1_RS03795	RM11_RS02545	BQ_RS02515
MF1_RS03800	RM11_RS02540	BQ_RS02510
MF1_RS03805	RM11_RS02535	BQ_RS02505
MF1_RS03810	RM11_RS02530	BQ_RS02500
MF1_RS03815	RM11_RS02525	BQ_RS02495
MF1_RS03820	RM11_RS02520	BQ_RS02490
MF1_RS03825	RM11_RS02515	BQ_RS02485
MF1_RS03830	RM11_RS02510	BQ_RS02480
MF1_RS03835	RM11_RS02505	BQ_RS02475
MF1_RS03840	RM11_RS02500	BQ_RS02470
MF1_RS03845	RM11_RS02495	BQ_RS02465
MF1_RS03850	RM11_RS02490	BQ_RS02460
MF1_RS03855	RM11_RS02485	BQ_RS02455
MF1_RS03860	RM11_RS02480	BQ_RS02450
MF1_RS03865	RM11_RS02475	BQ_RS02445
MF1_RS03870	RM11_RS02470	BQ_RS02440
MF1_RS03880	RM11_RS02460	BQ_RS02430
MF1_RS03885	RM11_RS02455	BQ_RS02425
MF1_RS03890	RM11_RS02450	BQ_RS02420
MF1_RS03895	RM11_RS02445	BQ_RS02415
MF1_RS03900	RM11_RS02440	BQ_RS02410
MF1_RS03905	RM11_RS02435	BQ_RS02405
MF1_RS03915	RM11_RS02425	BQ_RS02395
MF1_RS03920	RM11_RS02420	BQ_RS02390
MF1_RS03925	RM11_RS02415	BQ_RS02385
MF1_RS03930	RM11_RS02410	BQ_RS02380
MF1_RS03935	RM11_RS02400	BQ_RS02370
MF1_RS03940	RM11_RS02390	BQ_RS02365
MF1_RS03945	RM11_RS02385	BQ_RS02360
MF1_RS03950	RM11_RS02380	BQ_RS02355
MF1_RS03955	RM11_RS02370	BQ_RS02350
MF1_RS03960	RM11_RS02365	BQ_RS02345
MF1_RS03965	RM11_RS02360	BQ_RS02340
MF1_RS03970	RM11_RS02355	BQ_RS02335
MF1_RS03975	RM11_RS02350	BQ_RS02330
MF1_RS03980	RM11_RS02345	BQ_RS02325
MF1_RS03985	RM11_RS02340	BQ_RS02320
MF1_RS03990	RM11_RS02335	BQ_RS02315
MF1_RS03995	RM11_RS02330	BQ_RS02310
MF1_RS04000	RM11_RS02325	BQ_RS02305
MF1_RS04005	RM11_RS02320	BQ_RS02300
MF1_RS04010	RM11_RS02315	BQ_RS02295
MF1_RS04015	RM11_RS02310	BQ_RS02290
MF1_RS04020	RM11_RS02305	BQ_RS02285
MF1_RS04025	RM11_RS02300	BQ_RS02280
MF1_RS04030	RM11_RS02295	BQ_RS02275
MF1_RS04035	RM11_RS02290	BQ_RS02270
MF1_RS04040	RM11_RS02285	BQ_RS02265
MF1_RS04045	RM11_RS02280	BQ_RS02260
MF1_RS04050	RM11_RS02275	BQ_RS02255
MF1_RS04055	RM11_RS02270	BQ_RS02250
MF1_RS04060	RM11_RS02265	BQ_RS02245
MF1_RS04065	RM11_RS02260	BQ_RS02240
MF1_RS04070	RM11_RS02255	BQ_RS02235
MF1_RS04075	RM11_RS02250	BQ_RS02230
MF1_RS04080	RM11_RS02245	BQ_RS02225
MF1_RS04085	RM11_RS02240	BQ_RS02220
MF1_RS04090	RM11_RS02235	BQ_RS02215
MF1_RS04100	RM11_RS02225	BQ_RS02205
MF1_RS04105	RM11_RS02220	BQ_RS02200
MF1_RS04110	RM11_RS02215	BQ_RS02195
MF1_RS04115	RM11_RS02210	BQ_RS02190
MF1_RS04120	RM11_RS02205	BQ_RS02185
MF1_RS04125	RM11_RS02200	BQ_RS02180
MF1_RS04130	RM11_RS02195	BQ_RS02175
MF1_RS04135	RM11_RS02190	BQ_RS02170
MF1_RS04140	RM11_RS02185	BQ_RS02165
MF1_RS04145	RM11_RS02180	BQ_RS02160
MF1_RS04150	RM11_RS02175	BQ_RS02155
MF1_RS04155	RM11_RS02170	BQ_RS02150
MF1_RS04160	RM11_RS02165	BQ_RS02145
MF1_RS04165	RM11_RS02160	BQ_RS02140
MF1_RS04170	RM11_RS02155	BQ_RS02135
MF1_RS04175	RM11_RS02150	BQ_RS02130
MF1_RS04180	RM11_RS02145	BQ_RS02125
MF1_RS04185	RM11_RS02140	BQ_RS02120
MF1_RS04190	RM11_RS02135	BQ_RS02115
MF1_RS04195	RM11_RS02130	BQ_RS02110
MF1_RS04200	RM11_RS02125	BQ_RS02105
MF1_RS04205	RM11_RS02120	BQ_RS02100
MF1_RS04210	RM11_RS02115	BQ_RS02095
MF1_RS04215	RM11_RS02110	BQ_RS02090
MF1_RS04220	RM11_RS02105	BQ_RS02085
MF1_RS04225	RM11_RS02100	BQ_RS02080
MF1_RS04230	RM11_RS02095	BQ_RS02075
MF1_RS04235	RM11_RS02090	BQ_RS02070
MF1_RS04240	RM11_RS02085	BQ_RS02065
MF1_RS04245	RM11_RS02080	BQ_RS02060
MF1_RS04250	RM11_RS02075	BQ_RS02055
MF1_RS04255	RM11_RS02070	BQ_RS02050
MF1_RS04260	RM11_RS02065	BQ_RS02045
MF1_RS04265	RM11_RS02060	BQ_RS02040
MF1_RS04270	RM11_RS02055	BQ_RS02035
MF1_RS04275	RM11_RS02050	BQ_RS02030
MF1_RS04280	RM11_RS02045	BQ_RS02025
MF1_RS04285	RM11_RS02040	BQ_RS02020
MF1_RS04290	RM11_RS02035	BQ_RS02015
MF1_RS04295	RM11_RS02030	BQ_RS02010
MF1_RS04300	RM11_RS02025	BQ_RS02005
MF1_RS04305	RM11_RS02020	BQ_RS02000
MF1_RS04310	RM11_RS02015	BQ_RS01995
MF1_RS04315	RM11_RS02010	BQ_RS01990
MF1_RS04320	RM11_RS02005	BQ_RS01985
MF1_RS04325	RM11_RS02000	BQ_RS01980
MF1_RS04330	RM11_RS01995	BQ_RS01975
MF1_RS04335	RM11_RS01990	BQ_RS01970
MF1_RS04340	RM11_RS01985	BQ_RS01965
MF1_RS04345	RM11_RS01980	BQ_RS01960
MF1_RS04355	RM11_RS06915	BQ_RS01955
MF1_RS04365	RM11_RS01965	BQ_RS01945
MF1_RS04370	RM11_RS01960	BQ_RS01940
MF1_RS04375	RM11_RS01955	BQ_RS01935
MF1_RS04380	RM11_RS01950	BQ_RS01930
MF1_RS04385	RM11_RS01945	BQ_RS01925
MF1_RS04390	RM11_RS01940	BQ_RS01920
MF1_RS04395	RM11_RS01935	BQ_RS01915
MF1_RS04400	RM11_RS01930	BQ_RS01910
MF1_RS04405	RM11_RS01925	BQ_RS01905
MF1_RS04410	RM11_RS01920	BQ_RS01900
MF1_RS04415	RM11_RS01915	BQ_RS01895
MF1_RS04420	RM11_RS01910	BQ_RS01890
MF1_RS04425	RM11_RS01905	BQ_RS01885
MF1_RS04440	RM11_RS01900	BQ_RS01870
MF1_RS04455	RM11_RS01880	BQ_RS01860
MF1_RS04460	RM11_RS01870	BQ_RS01850
MF1_RS04465	RM11_RS01865	BQ_RS01845
MF1_RS04470	RM11_RS01855	BQ_RS01830
MF1_RS04480	RM11_RS01845	BQ_RS01820
MF1_RS04485	RM11_RS01840	BQ_RS01815
MF1_RS04490	RM11_RS01835	BQ_RS01810
MF1_RS04520	RM11_RS01810	BQ_RS01785
MF1_RS04525	RM11_RS01805	BQ_RS01780
MF1_RS04530	RM11_RS01800	BQ_RS01775
MF1_RS04535	RM11_RS01795	BQ_RS01770
MF1_RS04540	RM11_RS01790	BQ_RS01765
MF1_RS04545	RM11_RS01785	BQ_RS01760
MF1_RS04550	RM11_RS01780	BQ_RS01755
MF1_RS04555	RM11_RS01775	BQ_RS01750
MF1_RS04560	RM11_RS01770	BQ_RS01745
MF1_RS04565	RM11_RS01765	BQ_RS01740
MF1_RS04570	RM11_RS01760	BQ_RS01735
MF1_RS04575	RM11_RS01755	BQ_RS01730
MF1_RS04580	RM11_RS01750	BQ_RS01725
MF1_RS04585	RM11_RS04645	BQ_RS04620
MF1_RS04590	RM11_RS04650	BQ_RS04625
MF1_RS04595	RM11_RS04655	BQ_RS04630
MF1_RS04600	RM11_RS04660	BQ_RS04635
MF1_RS04605	RM11_RS04665	BQ_RS04640
MF1_RS04610	RM11_RS04670	BQ_RS04645
MF1_RS04615	RM11_RS04675	BQ_RS04650
MF1_RS04620	RM11_RS04680	BQ_RS04655
MF1_RS04625	RM11_RS04685	BQ_RS04660
MF1_RS04635	RM11_RS04695	BQ_RS04670
MF1_RS04640	RM11_RS04700	BQ_RS04675
MF1_RS04645	RM11_RS04705	BQ_RS04680
MF1_RS04650	RM11_RS04710	BQ_RS04685
MF1_RS04655	RM11_RS04715	BQ_RS04690
MF1_RS04660	RM11_RS04720	BQ_RS04695
MF1_RS04665	RM11_RS04725	BQ_RS04700
MF1_RS04670	RM11_RS04730	BQ_RS04705
MF1_RS04675	RM11_RS04735	BQ_RS04710
MF1_RS04690	RM11_RS04745	BQ_RS04720
MF1_RS04695	RM11_RS04750	BQ_RS04725
MF1_RS04700	RM11_RS04755	BQ_RS04730
MF1_RS04705	RM11_RS04760	BQ_RS04735
MF1_RS04710	RM11_RS04765	BQ_RS04740
MF1_RS04715	RM11_RS04770	BQ_RS04745
MF1_RS04725	RM11_RS04775	BQ_RS04750
MF1_RS04730	RM11_RS04780	BQ_RS04755
MF1_RS04735	RM11_RS04785	BQ_RS04760
MF1_RS04740	RM11_RS04790	BQ_RS04765
MF1_RS04745	RM11_RS04795	BQ_RS04770
MF1_RS04750	RM11_RS04800	BQ_RS04775
MF1_RS04755	RM11_RS04805	BQ_RS04780
MF1_RS04760	RM11_RS04810	BQ_RS04785
MF1_RS04765	RM11_RS04815	BQ_RS04790
MF1_RS04770	RM11_RS04820	BQ_RS04795
MF1_RS04775	RM11_RS04825	BQ_RS04800
MF1_RS04780	RM11_RS04830	BQ_RS04805
MF1_RS04785	RM11_RS04835	BQ_RS04815
MF1_RS04790	RM11_RS04840	BQ_RS04820
MF1_RS04795	RM11_RS04845	BQ_RS04825
MF1_RS04800	RM11_RS04850	BQ_RS04830
MF1_RS04805	RM11_RS04855	BQ_RS04835
MF1_RS04810	RM11_RS04860	BQ_RS04840
MF1_RS04815	RM11_RS04865	BQ_RS04845
MF1_RS04820	RM11_RS04870	BQ_RS04850
MF1_RS04840	RM11_RS04890	BQ_RS04880
MF1_RS04845	RM11_RS04895	BQ_RS04885
MF1_RS04850	RM11_RS04900	BQ_RS04895
MF1_RS04855	RM11_RS04910	BQ_RS04900
MF1_RS04890	RM11_RS04950	BQ_RS04940
MF1_RS04895	RM11_RS04955	BQ_RS04945
MF1_RS04900	RM11_RS04960	BQ_RS04950
MF1_RS04905	RM11_RS04965	BQ_RS04955
MF1_RS04910	RM11_RS04970	BQ_RS04960
MF1_RS04915	RM11_RS04980	BQ_RS04970
MF1_RS04925	RM11_RS04990	BQ_RS04980
MF1_RS04930	RM11_RS04995	BQ_RS04985
MF1_RS04935	RM11_RS05005	BQ_RS04995
MF1_RS04940	RM11_RS05010	BQ_RS05000
MF1_RS04945	RM11_RS05015	BQ_RS05005
MF1_RS04950	RM11_RS05020	BQ_RS05010
MF1_RS04955	RM11_RS05025	BQ_RS05015
MF1_RS04960	RM11_RS05035	BQ_RS05025
MF1_RS04965	RM11_RS05040	BQ_RS05030
MF1_RS04985	RM11_RS05060	BQ_RS05050
MF1_RS04990	RM11_RS05065	BQ_RS05055
MF1_RS05005	RM11_RS05080	BQ_RS05070
MF1_RS05015	RM11_RS05090	BQ_RS05085
MF1_RS05020	RM11_RS05095	BQ_RS05090
MF1_RS05025	RM11_RS05100	BQ_RS05095
MF1_RS05030	RM11_RS05105	BQ_RS05100
MF1_RS05035	RM11_RS05110	BQ_RS05105
MF1_RS05040	RM11_RS05115	BQ_RS05110
MF1_RS05050	RM11_RS05125	BQ_RS05120
MF1_RS05060	RM11_RS05145	BQ_RS05150
MF1_RS05065	RM11_RS05135	BQ_RS05140
MF1_RS05080	RM11_RS05130	BQ_RS05130
MF1_RS05085	RM11_RS05160	BQ_RS05170
MF1_RS05090	RM11_RS05165	BQ_RS05175
MF1_RS05095	RM11_RS05170	BQ_RS05180
MF1_RS05100	RM11_RS05175	BQ_RS05185
MF1_RS05110	RM11_RS05185	BQ_RS05195
MF1_RS05115	RM11_RS05190	BQ_RS05205
MF1_RS05120	RM11_RS05195	BQ_RS05210
MF1_RS05125	RM11_RS05200	BQ_RS05215
MF1_RS05130	RM11_RS05205	BQ_RS05220
MF1_RS05135	RM11_RS05210	BQ_RS05225
MF1_RS05140	RM11_RS05215	BQ_RS05230
MF1_RS05145	RM11_RS05220	BQ_RS05235
MF1_RS05150	RM11_RS05225	BQ_RS05240
MF1_RS05155	RM11_RS05230	BQ_RS05245
MF1_RS05160	RM11_RS05235	BQ_RS05250
MF1_RS05165	RM11_RS05240	BQ_RS05255
MF1_RS05175	RM11_RS05255	BQ_RS05270
MF1_RS05180	RM11_RS05260	BQ_RS05275
MF1_RS05185	RM11_RS05265	BQ_RS05280
MF1_RS05190	RM11_RS05270	BQ_RS05285
MF1_RS05195	RM11_RS05275	BQ_RS05290
MF1_RS05200	RM11_RS05280	BQ_RS05295
MF1_RS05205	RM11_RS05290	BQ_RS05305
MF1_RS05210	RM11_RS05295	BQ_RS05310
MF1_RS05215	RM11_RS05300	BQ_RS05315
MF1_RS05220	RM11_RS05305	BQ_RS05320
MF1_RS05230	RM11_RS05310	BQ_RS05330
MF1_RS05235	RM11_RS05315	BQ_RS05335
MF1_RS05240	RM11_RS05320	BQ_RS05340
MF1_RS05245	RM11_RS05325	BQ_RS05345
MF1_RS05250	RM11_RS05330	BQ_RS05350
MF1_RS05265	RM11_RS05335	BQ_RS05360
MF1_RS05310	RM11_RS05390	BQ_RS05415
MF1_RS05320	RM11_RS05400	BQ_RS05425
MF1_RS05330	RM11_RS05415	BQ_RS05440
MF1_RS05335	RM11_RS05420	BQ_RS05445
MF1_RS05340	RM11_RS05425	BQ_RS05450
MF1_RS05345	RM11_RS05430	BQ_RS05455
MF1_RS05350	RM11_RS05440	BQ_RS05470
MF1_RS05360	RM11_RS05450	BQ_RS05480
MF1_RS05365	RM11_RS05455	BQ_RS05485
MF1_RS05370	RM11_RS05460	BQ_RS05490
MF1_RS05375	RM11_RS05465	BQ_RS05495
MF1_RS05380	RM11_RS05475	BQ_RS05510
MF1_RS05385	RM11_RS05480	BQ_RS05515
MF1_RS05390	RM11_RS05485	BQ_RS05520
MF1_RS05395	RM11_RS05490	BQ_RS05525
MF1_RS05405	RM11_RS05500	BQ_RS05535
MF1_RS05410	RM11_RS05505	BQ_RS05540
MF1_RS05415	RM11_RS05510	BQ_RS05545
MF1_RS05420	RM11_RS05515	BQ_RS05550
MF1_RS05430	RM11_RS05530	BQ_RS05555
MF1_RS05435	RM11_RS05535	BQ_RS05560
MF1_RS05440	RM11_RS05545	BQ_RS05565
MF1_RS05445	RM11_RS05550	BQ_RS05570
MF1_RS05450	RM11_RS05555	BQ_RS05575
MF1_RS05465	RM11_RS05570	BQ_RS05580
MF1_RS05470	RM11_RS07160	BQ_RS07135
MF1_RS05475	RM11_RS05580	BQ_RS05590
MF1_RS05480	RM11_RS07165	BQ_RS07140
MF1_RS05485	RM11_RS05595	BQ_RS05600
MF1_RS05490	RM11_RS05605	BQ_RS05605
MF1_RS05495	RM11_RS05610	BQ_RS05610
MF1_RS05500	RM11_RS05615	BQ_RS05615
MF1_RS05505	RM11_RS05620	BQ_RS05620
MF1_RS05515	RM11_RS05630	BQ_RS05630
MF1_RS05520	RM11_RS05635	BQ_RS05635
MF1_RS05535	RM11_RS05650	BQ_RS05650
MF1_RS05540	RM11_RS05655	BQ_RS05655
MF1_RS05545	RM11_RS05665	BQ_RS05670
MF1_RS05550	RM11_RS05670	BQ_RS05675
MF1_RS05555	RM11_RS05675	BQ_RS05680
MF1_RS05560	RM11_RS05680	BQ_RS05685
MF1_RS05570	RM11_RS05695	BQ_RS05700
MF1_RS05575	RM11_RS05700	BQ_RS05705
MF1_RS05580	RM11_RS05715	BQ_RS05715
MF1_RS05585	RM11_RS05720	BQ_RS05720
MF1_RS05595	RM11_RS07180	BQ_RS05730
MF1_RS05600	RM11_RS05735	BQ_RS05740
MF1_RS05605	RM11_RS05740	BQ_RS05745
MF1_RS05610	RM11_RS05745	BQ_RS05750
MF1_RS05615	RM11_RS05750	BQ_RS05760
MF1_RS05630	RM11_RS05770	BQ_RS05780
MF1_RS05635	RM11_RS05775	BQ_RS05785
MF1_RS05645	RM11_RS05790	BQ_RS05795
MF1_RS05650	RM11_RS05795	BQ_RS05800
MF1_RS05660	RM11_RS05805	BQ_RS05810
MF1_RS05665	RM11_RS05810	BQ_RS05815
MF1_RS05670	RM11_RS05815	BQ_RS05820
MF1_RS05675	RM11_RS05820	BQ_RS05825
MF1_RS05680	RM11_RS05825	BQ_RS05830
MF1_RS05685	RM11_RS05830	BQ_RS05835
MF1_RS05690	RM11_RS05835	BQ_RS05840
MF1_RS05705	RM11_RS05855	BQ_RS05850
MF1_RS05710	RM11_RS05860	BQ_RS05855
MF1_RS05715	RM11_RS05865	BQ_RS05860
MF1_RS05725	RM11_RS07200	BQ_RS07085
MF1_RS05730	RM11_RS05875	BQ_RS05870
MF1_RS05735	RM11_RS05880	BQ_RS05875
MF1_RS05740	RM11_RS05885	BQ_RS05880
MF1_RS05745	RM11_RS05890	BQ_RS05885
MF1_RS05750	RM11_RS05895	BQ_RS05890
MF1_RS05755	RM11_RS05900	BQ_RS05895
MF1_RS05760	RM11_RS05905	BQ_RS05900
MF1_RS05765	RM11_RS05910	BQ_RS05905
MF1_RS05770	RM11_RS05915	BQ_RS05910
MF1_RS05775	RM11_RS05920	BQ_RS05915
MF1_RS05780	RM11_RS05925	BQ_RS05920
MF1_RS05790	RM11_RS05940	BQ_RS05930
MF1_RS05795	RM11_RS05945	BQ_RS05935
MF1_RS05800	RM11_RS05950	BQ_RS05940
MF1_RS05805	RM11_RS05955	BQ_RS05945
MF1_RS05810	RM11_RS05960	BQ_RS05955
MF1_RS05815	RM11_RS05965	BQ_RS05960
MF1_RS05820	RM11_RS05970	BQ_RS05965
MF1_RS05825	RM11_RS05975	BQ_RS05970
MF1_RS05835	RM11_RS05980	BQ_RS05975
MF1_RS05840	RM11_RS05985	BQ_RS05980
MF1_RS05845	RM11_RS05990	BQ_RS05985
MF1_RS05865	RM11_RS06005	BQ_RS05990
MF1_RS05870	RM11_RS06010	BQ_RS05995
MF1_RS05875	RM11_RS06015	BQ_RS06000
MF1_RS05880	RM11_RS06020	BQ_RS06005
MF1_RS05885	RM11_RS06025	BQ_RS06010
MF1_RS05890	RM11_RS06030	BQ_RS06015
MF1_RS05895	RM11_RS06035	BQ_RS06025
MF1_RS05905	RM11_RS06045	BQ_RS06035
MF1_RS05910	RM11_RS06050	BQ_RS06040
MF1_RS05915	RM11_RS06055	BQ_RS06045
MF1_RS05920	RM11_RS06060	BQ_RS06050
MF1_RS05925	RM11_RS06065	BQ_RS06055
MF1_RS05930	RM11_RS06070	BQ_RS06060
MF1_RS05935	RM11_RS06075	BQ_RS06065
MF1_RS05940	RM11_RS06080	BQ_RS06070
MF1_RS05945	RM11_RS06085	BQ_RS06075
MF1_RS05950	RM11_RS06090	BQ_RS06080
MF1_RS05955	RM11_RS06095	BQ_RS06085
MF1_RS05960	RM11_RS06100	BQ_RS06090
MF1_RS05965	RM11_RS06105	BQ_RS06095
MF1_RS05975	RM11_RS06110	BQ_RS06105
MF1_RS05980	RM11_RS06115	BQ_RS06115
MF1_RS05985	RM11_RS06120	BQ_RS06120
MF1_RS05990	RM11_RS06125	BQ_RS06125
MF1_RS05995	RM11_RS06130	BQ_RS06130
MF1_RS06000	RM11_RS06140	BQ_RS06135
MF1_RS06005	RM11_RS06150	BQ_RS06140
MF1_RS06010	RM11_RS06155	BQ_RS06145
MF1_RS06015	RM11_RS06160	BQ_RS06150
MF1_RS06020	RM11_RS06170	BQ_RS06155
MF1_RS06025	RM11_RS06175	BQ_RS06160
MF1_RS06030	RM11_RS06180	BQ_RS06165
MF1_RS06035	RM11_RS06185	BQ_RS06170
MF1_RS06040	RM11_RS06190	BQ_RS06175
MF1_RS06045	RM11_RS06195	BQ_RS06180
MF1_RS06050	RM11_RS06200	BQ_RS06185
MF1_RS06055	RM11_RS06205	BQ_RS06190
MF1_RS06060	RM11_RS06215	BQ_RS06200
MF1_RS06065	RM11_RS06220	BQ_RS06205
MF1_RS06070	RM11_RS06225	BQ_RS06210
MF1_RS06075	RM11_RS06245	BQ_RS06230
MF1_RS06080	RM11_RS06235	BQ_RS06220
MF1_RS06085	RM11_RS06255	BQ_RS06240
MF1_RS06090	RM11_RS06260	BQ_RS06245
MF1_RS06095	RM11_RS06265	BQ_RS06250
MF1_RS06100	RM11_RS06270	BQ_RS06255
MF1_RS06105	RM11_RS06275	BQ_RS06260
MF1_RS06110	RM11_RS06280	BQ_RS06265
MF1_RS06115	RM11_RS06285	BQ_RS06270
MF1_RS06120	RM11_RS06290	BQ_RS06275
MF1_RS06125	RM11_RS06280	BQ_RS06265
MF1_RS06130	RM11_RS06300	BQ_RS06285
MF1_RS06135	RM11_RS06305	BQ_RS06290
MF1_RS06140	RM11_RS06310	BQ_RS06295
MF1_RS06145	RM11_RS06315	BQ_RS06300
MF1_RS06150	RM11_RS06320	BQ_RS06305
MF1_RS06155	RM11_RS06335	BQ_RS06320
MF1_RS06160	RM11_RS06340	BQ_RS06325
MF1_RS06165	RM11_RS06345	BQ_RS06330
MF1_RS06170	RM11_RS06350	BQ_RS06335
MF1_RS06175	RM11_RS06355	BQ_RS06340
MF1_RS06180	RM11_RS06360	BQ_RS06345
MF1_RS06185	RM11_RS06365	BQ_RS06350
MF1_RS06190	RM11_RS06370	BQ_RS06355
MF1_RS06195	RM11_RS06375	BQ_RS06360
MF1_RS06200	RM11_RS06380	BQ_RS06365
MF1_RS06205	RM11_RS06385	BQ_RS06370
MF1_RS06210	RM11_RS06390	BQ_RS06375
MF1_RS06215	RM11_RS06395	BQ_RS06380
MF1_RS06225	RM11_RS06400	BQ_RS06385
MF1_RS06230	RM11_RS06405	BQ_RS06390
MF1_RS06235	RM11_RS06410	BQ_RS06395
MF1_RS06240	RM11_RS06415	BQ_RS06400
MF1_RS06245	RM11_RS06420	BQ_RS06405
MF1_RS06250	RM11_RS06425	BQ_RS06410
MF1_RS06255	RM11_RS06430	BQ_RS06415
MF1_RS06260	RM11_RS06435	BQ_RS06420
MF1_RS06265	RM11_RS06440	BQ_RS06425
MF1_RS06270	RM11_RS06445	BQ_RS06430
MF1_RS06280	RM11_RS06455	BQ_RS06440
MF1_RS06285	RM11_RS06460	BQ_RS06445
MF1_RS06290	RM11_RS06465	BQ_RS06450
MF1_RS06295	RM11_RS06470	BQ_RS06455
MF1_RS06305	RM11_RS06480	BQ_RS06465
MF1_RS06310	RM11_RS06490	BQ_RS06475
MF1_RS06315	RM11_RS06500	BQ_RS06485
MF1_RS06320	RM11_RS06505	BQ_RS06490
MF1_RS06325	RM11_RS06510	BQ_RS06495
MF1_RS06330	RM11_RS06515	BQ_RS06500
MF1_RS06335	RM11_RS06520	BQ_RS06505
MF1_RS06345	RM11_RS06530	BQ_RS06515
MF1_RS06350	RM11_RS06540	BQ_RS06525
MF1_RS06355	RM11_RS06550	BQ_RS06530
MF1_RS06360	RM11_RS06555	BQ_RS06540
MF1_RS06385	RM11_RS06580	BQ_RS06565
MF1_RS06395	RM11_RS06590	BQ_RS06580
MF1_RS06405	RM11_RS06600	BQ_RS06590
MF1_RS06410	RM11_RS06605	BQ_RS06595
MF1_RS06415	RM11_RS06610	BQ_RS06600
MF1_RS06420	RM11_RS06615	BQ_RS06610
MF1_RS06425	RM11_RS06620	BQ_RS06615
MF1_RS06435	RM11_RS06630	BQ_RS06620
MF1_RS06440	RM11_RS06635	BQ_RS06625
MF1_RS06445	RM11_RS06640	BQ_RS06630
MF1_RS06450	RM11_RS06645	BQ_RS06635
MF1_RS06455	RM11_RS06650	BQ_RS06640
MF1_RS06460	RM11_RS06655	BQ_RS06645
MF1_RS06465	RM11_RS06660	BQ_RS06650
MF1_RS06470	RM11_RS06665	BQ_RS06655
MF1_RS06475	RM11_RS06670	BQ_RS06660
MF1_RS06485	RM11_RS06680	BQ_RS06670
MF1_RS06490	RM11_RS06685	BQ_RS06675
MF1_RS06495	RM11_RS06690	BQ_RS06680
MF1_RS06505	RM11_RS06700	BQ_RS06690
MF1_RS06510	RM11_RS06705	BQ_RS06695
MF1_RS06515	RM11_RS06710	BQ_RS06700
MF1_RS06520	RM11_RS06715	BQ_RS06705
MF1_RS06525	RM11_RS06720	BQ_RS06710
MF1_RS06530	RM11_RS06725	BQ_RS06715
MF1_RS06535	RM11_RS06730	BQ_RS06720
MF1_RS06540	RM11_RS06735	BQ_RS06725
MF1_RS06545	RM11_RS06740	BQ_RS06730
MF1_RS06555	RM11_RS06750	BQ_RS06740
MF1_RS06560	RM11_RS06755	BQ_RS06745
MF1_RS06565	RM11_RS06760	BQ_RS06750
MF1_RS06570	RM11_RS06765	BQ_RS06755
MF1_RS06575	RM11_RS06770	BQ_RS06760
MF1_RS06580	RM11_RS06775	BQ_RS06765
MF1_RS06600	RM11_RS01310	BQ_RS07165
