# Supplementary material for: Genomic properties of a Bartonella quintana strain from Japanese macaque (Macaca fuscata) revealed by genome comparison with human and rhesus macaque strains
Source: Sci Rep. 2024 May 13;14:10941. doi: 10.1038/s41598-024-61782-0 (PMC11091102; doi:10.1038/s41598-024-61782-0)
Supplement: Supplementary file 5 — Supplementary Information 5. [file 41598_2024_61782_MOESM5_ESM.xlsx]

## Sheet: Supplementary Table S4
	Supplementary Table S4. Comparison of the virulence genes repertories among strains MF1-1, RM-11, and Toulouse.
	Virurence genes	Functions	MF1-1 (NZ_AP019773)	RM-11 (NC_018533)	Toulouse (NC_005955)
	omp43	Fibronectin-bindding	MF1_RS04840	RM11_RS04890	BQ_RS04880
	omp89	Fibronectin-bindding	MF1_RS02830	RM11_RS03485	BQ_RS03450
	vompA	i) Bacterial autoaggregation II) Attachment to extracellular matrix III) Host cell-binding	MF1_RS00680	RM11_RS00680	BQ_RS00695
	vompC	i) Bacterial autoaggregation II) Attachment to extracellular matrix III) Host cell-binding	MF1_RS00685	RM11_RS00685	BQ_RS00700
	bafA	Prolifaration of vascular endothelial cell	MF1_RS03935	RM11_RS02400	BQ_RS02370
	hbpA	Acquisition of hemin	MF1_RS01200	RM11_RS01195	BQ_RS01220
	virB2	Major pilus for nucleated cell adhesion	MF1_RS05120	RM11_RS05195	BQ_RS05210
	virB3	Part of pore complex of VirB/D4 T4SS	MF1_RS05125	RM11_RS05200	BQ_RS05215
	virB4	Part of pore complex of VirB/D4 T4SS	MF1_RS05130	RM11_RS05205	BQ_RS05220
	virB5	Minor pilus for nucleated cell adhesion	MF1_RS05135	RM11_RS05210	BQ_RS05225
	virB6	Part of pore complex of VirB/D4 T4SS	MF1_RS05140	RM11_RS05215	BQ_RS05230
	virB7	Part of pore complex of VirB/D4 T4SS	MF1_RS05145	RM11_RS05220	BQ_RS05235
	virB8	Part of pore complex of VirB/D4 T4SS	MF1_RS05150	RM11_RS05225	BQ_RS05240
	virB9	Part of pore complex of VirB/D4 T4SS	MF1_RS05155	RM11_RS05230	BQ_RS05245
	virB10	Part of pore complex of VirB/D4 T4SS	MF1_RS05160	RM11_RS05235	BQ_RS05250
	virB11	Part of pore complex of VirB/D4 T4SS	MF1_RS05165	RM11_RS05240	BQ_RS05255
	bepA†	Inhibition of apotosis	absent	RM11_RS05250	BQ_RS05265
	virD4	Coupling protein for Beps recruitment	MF1_RS05175	RM11_RS05255	BQ_RS05270
	bepC	Invasome formation	MF1_RS05185	RM11_RS05265	BQ_RS05280
	bepE	Invasome formation	MF1_RS05190	RM11_RS05270	BQ_RS05285
	bepF1	Invasome formation	MF1_RS05195	RM11_RS05275	BQ_RS05290
	bepF2	Invasome formation	MF1_RS05200	RM11_RS05280	BQ_RS05295
	ialB	Invasion into erythrocyte	MF1_RS00760	RM11_RS00760	BQ_RS00775
	trwN	Part of compornents in TrwT4SS	MF1_RS06060	RM11_RS06215	BQ_RS06200
	trwL1	Major pilus for erythrocyte adhesion	MF1_RS06070	RM11_RS06225	BQ_RS06210
	trwL2	Major pilus for erythrocyte adhesion	absent	RM11_RS06230	BQ_RS06215
	trwL3	Major pilus for erythrocyte adhesion	MF1_RS06080	RM11_RS06235	BQ_RS06220
	trwL4	Major pilus for erythrocyte adhesion	absent	RM11_RS06240	BQ_RS06225
	trwL5	Major pilus for erythrocyte adhesion	MF1_RS06075	RM11_RS06245	BQ_RS06230
	trwL6	Major pilus for erythrocyte adhesion	absent	RM11_RS06250	BQ_RS06235
	trwL7	Major pilus for erythrocyte adhesion	MF1_RS06085	RM11_RS06255	BQ_RS06240
	trwL8	Major pilus for erythrocyte adhesion	MF1_RS06090	RM11_RS06260	BQ_RS06245
	trwM	Outer membrane subunit of Trw T4SS	MF1_RS06095	RM11_RS06265	BQ_RS06250
	trwK	Part of compornents in TrwT4SS	MF1_RS06100	RM11_RS06270	BQ_RS06255
	trwJ1	Minor pilus for erythrocyte adhesion	MF1_RS06105	RM11_RS06275	BQ_RS06260
	trwI1	Pilus elongation	MF1_RS06110	RM11_RS06280	BQ_RS06265
	trwH1	Pilus anchorage to the outer membrane	MF1_RS06115	RM11_RS06285	BQ_RS06270
	trwJ2	Minor pilus for erythrocyte adhesion	MF1_RS06120	RM11_RS06290	BQ_RS06275
	trwI2	Pilus elongation	MF1_RS06125	RM11_RS06295	BQ_RS06280
	trwH2	Pilus anchorage to the outer membrane	MF1_RS06130	RM11_RS06300	BQ_RS06285
	trwG	Part of compornents in TrwT4SS	MF1_RS06135	RM11_RS06305	BQ_RS06290
	trwF	Channel subunit of Trw T4SS	MF1_RS06140	RM11_RS06310	BQ_RS06295
	trwE	Channel subunit of Trw T4SS	MF1_RS06145	RM11_RS06315	BQ_RS06300
	trwD	Part of compornents in TrwT4SS	MF1_RS06150	RM11_RS06320	BQ_RS06305
	"absent" represents a lack of the locus in the chromosome.
	† the bepA1 and A2 genes are registered as " bepA gene " in the database
